# Supplementary material for: Soybean Root Transcriptomics: Insights into Sucrose Signaling at the Crossroads of Nutrient Deficiency and Biotic Stress Responses
Source: Plants (Basel). 2023 May 26;12(11):2117. doi: 10.3390/plants12112117 (PMC10255639; doi:10.3390/plants12112117)
Supplement: Supplementary file 1 [file plants-12-02117-s001.zip]

Archive with 1 entries (1 files):
- Soybean_RNA-seq_Supplementary_Materials.pdf
